# Supplementary material for: Metacognitive asymmetries in visual perception
Source: Neurosci Conscious. 2021 Dec 13;2021(1):niab005. doi: 10.1093/nc/niab005 (PMC8216202; doi:10.1093/nc/niab005)
Supplement: niab005_Supp [file niab005_supp.zip]

Archive with 1 entries (1 files):
- niab005_Supplementary_Data.docx
